# Supplementary material for: Increased Expression of AKT3 in Neuroendocrine Differentiated Prostate Cancer Cells Alters the Response Towards Anti-Androgen Treatment
Source: Cancers (Basel). 2021 Feb 2;13(3):578. doi: 10.3390/cancers13030578 (PMC7867287; doi:10.3390/cancers13030578)
Supplement: Supplementary file 1 [file cancers-13-00578-s001.zip]

Archive with 3 entries (2 files):
- cancers-1085417-supplementary-update/
- cancers-1085417-supplementary-update/cancers-1085417-supplementary.docx
- cancers-1085417-supplementary-update/Figure S4 Uncropped Western blot images .pdf
